# Supplementary material for: Single Base-Resolution Methylome of the Dizygotic Sheep
Source: PLoS One. 2015 Nov 4;10(11):e0142034. doi: 10.1371/journal.pone.0142034 (PMC4633158; doi:10.1371/journal.pone.0142034)
Supplement: S1 Table — (XLS) [file pone.0142034.s003.xls]

## Sheet: Sheet1
SheepA chromosome	start	end	region	strand	GeneID	SheepB chromosome	start	end	Cpg number	meth_level1	meth_level2	depth1	depth2	pvalue
chr5	41324484	41324638	CDS	+	CCG023129.0	chr5	41324509	41325244	13	0.4	0.19	19.69	16.2	0.0086
chr5	7650072	7659081	intron	+	CCG023111.0	chr5	7651478	7652592	15	0.12	0.27	17.73	15.2	0.000456
chr5	18218155	18220154	downstream	-	CCG023100.0	chr5	18220079	18221011	66	0.19	0.08	18.12	15.85	1.41e-09
chr5	12645903	12646131	intron	+	CCG022955.0	chr5	12646018	12646366	17	0.15	0.03	17.76	14.94	0.00789
chr5	41305120	41352975	intron	-	CCG022904.0	chr5	41324509	41325244	13	0.4	0.19	19.69	16.15	0.0086
chr5	4871675	4877481	intron	-	CCG022893.0	chr5	4875163	4875557	10	0.64	0.29	11.5	15.6	0.00117
chr5	29117979	29144957	intron	-	CCG022843.0	chr5	29143483	29144345	6	0.25	0.51	17	14.83	0.00583
chr5	41012048	41026174	intron	-	CCG022733.0	chr5	41023894	41024127	6	0.46	0.16	11.33	14.7	0.00838
chr5	13709487	13711486	upstream	+	CCG022567.0	chr5	13709241	13710193	22	0.34	0.1	20.09	20.36	0.00379
chr5	59545227	59551768	intron	+	CCG022420.0	chr5	59548117	59548448	18	0.16	0.34	42.83	44.78	0.00112
chr5	11048614	11075881	intron	-	CCG022409.0	chr5	11061261	11061662	24	0.05	0.17	17.42	16.71	6.44e-06
chr5	14333330	14335329	upstream	+	CCG022348.0	chr5	14334823	14335404	9	0.08	0.25	17.91	18.36	0.00779
chr5	107307663	107309662	upstream	+	CCG022335.0	chr5	107309364	107310551	76	0.25	0.11	19.09	22.08	5.96e-05
chr5	58418154	58420153	upstream	-	CCG022297.0	chr5	58417997	58418836	24	0.16	0	21.04	13.17	4.11e-05
chr5	12318769	12319341	intron	+	CCG022238.0	chr5	12319190	12319426	13	0.12	0.01	13.23	11.77	0.00518
chr5	90413298	90415297	downstream	+	CCG022190.0	chr5	90414219	90415122	62	0.31	0.13	21	21.95	5e-11
chr5	90234520	90395722	intron	-	CCG022174.0	chr5	90385673	90386309	58	0.27	0.14	22.22	23.5	4.53e-08
chr18	65535445	65536353	intron	+	CCG022137.0	chr18	65535490	65536048	85	0.17	0.06	24.93	26.48	0.00072
chr18	59088360	59090359	upstream	+	CCG021972.0	chr18	59089820	59090813	90	0.12	0.01	21.89	21.97	8.93e-14
chr18	58326160	58328159	downstream	-	CCG021759.0	chr18	58327327	58328526	41	0.15	0.04	17.02	16.9	9.17e-05
chr18	33439847	33441846	downstream	-	CCG021684.0	chr18	33440127	33440954	28	0.05	0.16	19.57	19.93	0.00978
chr18	33439847	33441846	downstream	-	CCG021684.0	chr18	33441282	33442993	18	0.22	0.45	22.17	15.56	0.00074
chr18	32146910	32148909	upstream	+	CCG021643.0	chr18	32148514	32149502	61	0.1	0.27	20.23	24.48	0.000792
chr18	20810212	20833308	intron	-	CCG021618.0	chr18	20815152	20816065	47	0.22	0.11	22.19	23.47	0.000727
chr18	22071806	22099425	intron	-	CCG021599.0	chr18	22089323	22089804	16	0.29	0.14	17.31	14.75	0.00533
chr18	59090056	59092055	downstream	+	CCG021581.0	chr18	59089820	59090813	90	0.12	0.01	21.89	22	8.93e-14
chr8	88382010	88384009	downstream	+	CCG021536.0	chr8	88382974	88383839	13	0.6	0.3	15.12	12.71	0.00136
chr8	89029597	89035960	intron	+	CCG021117.0	chr8	89030106	89030321	15	0.14	0.38	12.2	13.27	4.11e-05
chr8	1941863	2235971	intron	-	CCG021073.0	chr8	2226296	2227346	9	0.17	0.06	10.6	10.73	0.000304
chr8	1941863	2235971	intron	-	CCG021073.0	chr8	2227208	2227980	14	0.16	0.05	15.14	15.14	0.00066
chr8	89741655	89874426	intron	-	CCG021032.0	chr8	89774072	89774520	8	0.51	0.25	19.38	16.63	0.00324
chr8	59084683	59086682	downstream	+	CCG021019.0	chr8	59085828	59086507	29	0.3	0.1	26.9	24.83	2.51e-07
chr8	89064622	89101736	intron	-	CCG021003.0	chr8	89072257	89074034	84	0.38	0.18	21.25	15.7	8.56e-09
chr8	59083906	59085905	upstream	+	CCG020995.0	chr8	59085828	59086507	29	0.3	0.1	26.9	24.83	2.51e-07
chr8	59086277	59089444	intron	+	CCG020995.0	chr8	59088798	59089887	10	0.17	0.02	20.3	23.6	0.0029
chr2	248339940	248342427	intron	+	CCG020709.0	chr2	248341407	248341597	9	0.23	0.46	19.56	20.22	0.00131
chr2	725438	813104	intron	+	CCG020539.0	chr2	794349	794582	19	0.26	0.12	16.16	13.3	0.000226
chr2	59264688	59266687	upstream	+	CCG020480.0	chr2	59265967	59266261	8	0.2	0.08	25.75	24.25	0.000382
chr2	248073573	248075572	upstream	-	CCG020471.0	chr2	248073490	248074286	16	0.25	0.09	20.19	16.06	0.00688
chr2	1837905	1880554	intron	-	CCG020203.0	chr2	1857655	1859029	50	0.44	0.21	17.3	15.26	0.000948
chr2	1827230	1893898	intron	+	CCG020136.0	chr2	1857655	1859029	50	0.44	0.21	17.3	15.26	0.000948
chr2	82133741	82387704	intron	-	CCG019848.0	chr2	82271885	82271948	8	0.03	0.15	12.88	13.75	0.000228
chr2	240180886	240329394	intron	-	CCG019763.0	chr2	240196720	240196846	11	0.19	0.38	25.82	30.82	0.000977
chr2	248889262	248889344	CDS	+	CCG019666.0	chr2	248889293	248890290	24	0.51	0.21	24.46	30.58	7.39e-06
chr2	1558847	1788167	intron	-	CCG019520.0	chr2	1602592	1602645	5	0.32	0.68	14.8	12.4	0.00307
chr2	747568	823466	intron	-	CCG019392.0	chr2	794349	794582	19	0.26	0.12	16.16	13.3	0.000226
chr12	49890164	49941318	intron	-	CCG019026.0	chr12	49899178	49899279	6	0.36	0.09	22.5	28.33	0.000513
chr12	39976593	40047993	intron	-	CCG018848.0	chr12	40028963	40029852	10	0.67	0.27	17.1	16.8	0.000295
chr12	42264522	42381764	5-UTR	-	CCG018768.0	chr12	42267291	42267443	6	0.09	0.21	25.33	17.5	0.00391
chr12	25151197	25191445	intron	+	CCG018665.0	chr12	25175350	25176266	5	0.39	0.84	14.8	13.4	0.00467
chr12	21765156	21865254	intron	-	CCG018620.0	chr12	21765455	21766306	17	0.24	0.49	22.06	17.24	0.00209
chr26	35744604	35793779	intron	-	CCG018350.0	chr26	35773072	35773200	10	0.19	0.46	19.4	21.5	0.00056
chr26	32234197	32274321	intron	+	CCG018331.0	chr26	32237494	32238353	8	0.16	0.42	30.25	24.38	0.00176
chr26	42685884	42808239	intron	+	CCG018297.0	chr26	42700707	42701206	18	0.55	0.25	14.78	13.61	1.25e-06
chr26	42539778	42737812	intron	-	CCG018191.0	chr26	42700707	42701206	18	0.55	0.25	14.78	13.6	1.25e-06
chr22	19713121	19809905	intron	+	CCG018016.0	chr22	19717513	19718231	12	0.04	0.15	14.17	15.75	0.00303
chr22	36797095	36799247	intron	+	CCG017987.0	chr22	36798134	36799023	13	0.36	0.17	14.85	17.77	9.6e-05
chr22	21107012	21109158	intron	+	CCG017984.0	chr22	21107167	21107944	19	0.21	0.09	19.95	18.68	0.00129
chr22	40899639	40936899	intron	+	CCG017980.0	chr22	40928592	40929145	14	0.51	0.25	16.57	17	0.000596
chr22	50477053	50477259	CDS	+	CCG017957.0	chr22	50477066	50477690	17	0.3	0.11	12.41	15.12	0.00768
chr22	36784004	36786003	upstream	-	CCG017939.0	chr22	36785406	36787039	63	0.28	0.14	25.94	23.6	5.63e-08
chr22	12791878	12794555	intron	+	CCG017932.0	chr22	12793668	12793854	6	0.01	0.17	24	29.7	0.00537
chr22	43028146	43088399	intron	+	CCG017916.0	chr22	43060520	43060690	6	0.04	0.19	13.5	14	0.00204
chr22	21110237	21180009	intron	-	CCG017905.0	chr22	21169430	21170153	40	0.22	0.48	21.3	18.8	3.11e-15
chr22	21110237	21180009	intron	-	CCG017905.0	chr22	21176528	21177709	57	0.21	0.07	31.68	28.7	8.19e-09
chr22	43503304	43752473	intron	-	CCG017850.0	chr22	43551471	43551708	6	0.34	0.17	18	12.8	0.00236
chr22	35426237	35492151	intron	-	CCG017810.0	chr22	35472791	35473299	7	0.45	0.18	21.43	16.71	0.00549
chr22	23161857	23217021	intron	+	CCG017776.0	chr22	23196988	23197280	9	0.18	0.38	14.44	18.33	0.0081
chr22	43548476	43553698	intron	+	CCG017745.0	chr22	43551471	43551708	6	0.34	0.17	18	12.83	0.00236
chr19	59013648	59015647	downstream	-	CCG017692.1	chr19	59014340	59015282	27	0.21	0.07	13.17	17.83	0.00054
chr19	59013648	59015647	upstream	+	CCG017692.0	chr19	59014340	59015282	27	0.21	0.07	13.17	17.83	0.00054
chr19	28129494	28131493	upstream	+	CCG017505.0	chr19	28131157	28131204	5	0.16	0	17.2	12.2	0.00347
chr19	51277187	51277253	CDS	+	CCG017443.0	chr19	51277218	51277560	9	0.07	0.26	15.67	14.11	0.00279
chr19	42798683	42832035	intron	+	CCG017440.0	chr19	42827854	42829248	52	0.31	0.08	26.65	31.42	1.59e-10
chr19	53251065	53253064	upstream	+	CCG017106.0	chr19	53251041	53251930	26	0.09	0.22	20.27	20.3	0.00742
chr4	14268503	14270502	upstream	-	CCG016698.0	chr4	14270085	14270108	5	0.46	0.23	19.4	15	0.000588
chr4	87968592	87969542	CDS	+	CCG016313.0	chr4	87968741	87969488	66	0.06	0.17	34.41	27.68	2.54e-08
chr4	112269093	112287901	intron	-	CCG016239.0	chr4	112274530	112275476	24	0.29	0.12	24.67	13.6	0.000852
chr13	63242627	63244626	downstream	+	CCG016012.0	chr13	63241552	63242632	57	0.34	0.68	24.95	15.53	1.66e-32
chr13	53240299	53319219	intron	+	CCG015981.0	chr13	53288269	53288330	7	0.34	0.12	19.86	13.1	2.18e-05
chr13	78679133	78931523	intron	-	CCG015945.0	chr13	78779240	78779405	7	0.65	0.28	15	10.7	0.00133
chr13	78679133	78931523	intron	-	CCG015945.0	chr13	78825499	78826179	7	0.14	0.34	21.14	13.9	0.00696
chr13	75343937	75500661	intron	-	CCG015874.0	chr13	75469797	75469901	9	0.1	0.24	24.44	21.2	0.00342
chr13	16821954	16823953	upstream	-	CCG015834.0	chr13	16821437	16822912	17	0.19	0.02	18.88	16.5	0.00886
chr13	80818321	80923435	intron	+	CCG015789.0	chr13	80830967	80831183	9	0.65	0.31	15.67	13.9	0.000101
chr13	81601203	81603202	downstream	+	CCG015715.0	chr13	81602809	81602836	5	0.22	0.54	22.6	17.8	0.00981
chr13	58171270	58173269	upstream	+	CCG015647.0	chr13	58172300	58172428	6	0.13	0	11.17	10.17	0.00204
chr13	58173447	58203747	intron	+	CCG015647.0	chr13	58177065	58177191	5	0.2	0.46	21.2	10.4	0.0014
chr13	81798772	81864194	intron	-	CCG015514.0	chr13	81829321	81829549	22	0.38	0.18	12.5	17.09	5.33e-06
chr13	24527240	24653455	intron	-	CCG015502.0	chr13	24652263	24652986	6	0.04	0.16	17.17	15.67	0.00385
chr13	70279997	70695818	intron	-	CCG015450.0	chr13	70580816	70580957	6	0.29	0.14	31.17	31.17	0.000887
chr13	40008000	40012974	intron	+	CCG015350.0	chr13	40012194	40012352	11	0.17	0.06	13.09	13.45	3.63e-06
chr15	27320994	27322328	intron	-	CCG015238.0	chr15	27322124	27322263	9	0.14	0.31	17.44	15.11	0.00632
chr15	51327991	51331914	intron	+	CCG015114.0	chr15	51331119	51332406	36	0.22	0.09	23	20.5	0.000664
chr15	33234179	33237373	intron	-	CCG014871.0	chr15	33236031	33237077	25	0.4	0.19	31.4	21.3	0.000206
chr15	61326487	61373844	intron	-	CCG014844.0	chr15	61367780	61369076	71	0.29	0.11	20.63	16.86	7.53e-12
chr15	24155538	24190992	intron	+	CCG014717.0	chr15	24158434	24158806	15	0.12	0.28	20.47	13.2	0.00148
chr15	24155538	24190992	intron	+	CCG014717.0	chr15	24159714	24160018	6	0.11	0.45	12.17	11.5	0.00885
chr15	62413172	62419289	intron	+	CCG014557.0	chr15	62414862	62414927	6	0.29	0.62	16.17	11.8	0.000627
chr10	86247243	86321742	intron	-	CCG014325.0	chr10	86303221	86304133	31	0.17	0.35	27.39	21.8	8.28e-05
chr10	30631921	30686194	intron	-	CCG014307.0	chr10	30651677	30652177	17	0.28	0.58	16.12	15.4	0.00532
chr10	12045422	12538607	intron	-	CCG014273.0	chr10	12099322	12099374	8	0.08	0.22	12.75	18	0.00905
chr10	11126446	11258890	intron	-	CCG014265.0	chr10	11126858	11127375	8	0.2	0.5	22	20.3	0.00284
chr10	83593820	83605663	intron	+	CCG014209.0	chr10	83601933	83602120	12	0.26	0.11	16.83	17.6	0.00714
chr10	84273933	84374241	intron	-	CCG014207.0	chr10	84314133	84314491	10	0.81	0.39	14.4	11.5	3.48e-05
chr10	77960049	78008982	intron	+	CCG014168.0	chr10	78001073	78001675	7	0.21	0.5	15.71	22.14	0.00804
chr10	85536892	85590428	intron	-	CCG014151.0	chr10	85567323	85567510	25	0.06	0.61	26.32	24.84	9.91e-12
chr10	11979877	12018210	intron	+	CCG014131.0	chr10	12012242	12012468	10	0.32	0.13	13.8	13.7	0.00287
chr23	61180936	61182935	upstream	+	CCG013967.0	chr23	61180675	61181411	53	0.2	0.09	17.92	15.42	1.29e-06
chr23	37419005	37447359	intron	+	CCG013750.0	chr23	37434707	37434980	15	0.19	0.41	15.93	19.2	2.75e-05
chr14	52075264	52084309	intron	-	CCG013483.0	chr14	52075580	52076430	49	0.57	0.28	23.42	22.37	1.97e-06
chr14	45524115	45544573	intron	+	CCG013465.0	chr14	45525046	45525349	6	0.28	0.62	15.67	18	0.0028
chr14	22722716	22724715	downstream	+	CCG013342.0	chr14	22720885	22722729	126	0.21	0.06	21.48	23.4	1.66e-27
chr14	57226407	57273773	intron	+	CCG013316.0	chr14	57244819	57245334	45	0.14	0.03	16.62	16.5	1.86e-10
chr14	44967592	44969591	upstream	+	CCG013269.0	chr14	44968746	44968805	10	0.13	0.31	16.4	15	0.00418
chr14	62012598	62132324	intron	-	CCG013223.0	chr14	62043270	62043723	19	0.31	0.1	14.05	14.5	0.0094
chr14	34951268	34961108	intron	-	CCG013074.0	chr14	34956418	34957326	17	0.31	0.15	22.53	28.3	0.00238
chr14	52735066	52750482	intron	+	CCG013035.0	chr14	52741405	52742309	18	0.07	0.18	28.78	24.3	0.000105
chr14	52585943	52586986	intron	+	CCG012961.0	chr14	52586387	52586972	12	0.06	0.16	17.92	18.4	0.0061
chr14	9530312	9590767	intron	+	CCG012911.0	chr14	9543435	9543912	5	0.14	0.53	15.8	15.2	0.0074
chr14	7590921	7624010	intron	+	CCG012626.0	chr14	7618415	7618551	24	0.09	0.2	15.58	13.38	0.000225
chr14	62037686	62056864	intron	+	CCG012603.0	chr14	62043270	62043723	19	0.31	0.1	14.05	14.47	0.0094
chr14	49272423	49280334	intron	-	CCG012526.0	chr14	49278002	49278592	66	0.18	0.07	20.64	20.14	1.92e-17
chr14	56407018	56428566	intron	-	CCG012521.0	chr14	56408668	56409134	25	0.12	0.02	20.04	21.36	5.08e-06
chr14	22037985	22108693	intron	-	CCG012485.0	chr14	22106949	22107771	15	0.22	0.1	18.73	21.53	0.00801
chr1	11335906	11500027	intron	-	CCG011944.0	chr1	11474787	11475439	6	0.21	0.55	21.83	16.5	0.000751
chr1	27746126	27910118	intron	-	CCG011906.0	chr1	27782131	27783089	15	0.31	0.62	15.67	18	0.00265
chr1	121775151	121960900	intron	-	CCG011882.0	chr1	121809317	121810177	15	0.89	0.43	41.73	28.13	0.0048
chr1	238982537	239014132	intron	-	CCG011492.0	chr1	238999850	239002439	75	0.25	0.1	24	22.36	6.74e-12
chr1	238982537	239014132	intron	-	CCG011492.0	chr1	239005151	239005415	30	0.17	0.05	26.3	22	2.32e-11
chr1	238982537	239014132	intron	-	CCG011492.0	chr1	239012673	239013869	66	0.15	0.05	25.76	20.41	1.23e-11
chr1	2062566	2120206	intron	+	CCG011345.0	chr1	2067166	2068703	50	0.28	0.12	15.16	17.18	8.69e-06
chr1	43326336	43328335	upstream	-	CCG011306.0	chr1	43326736	43327461	14	0.61	0.26	12.93	19.5	6.73e-05
chr1	272089778	272119317	intron	+	CCG011126.0	chr1	272111365	272112300	34	0.78	0.36	11.03	16	5.75e-10
chr1	227507823	227509822	upstream	+	CCG011066.0	chr1	227509014	227510378	44	0.28	0.12	24.39	20.5	0.000447
chr1	225595166	225647695	intron	-	CCG011031.0	chr1	225646259	225646613	5	0.18	0.07	17	14.6	0.00812
chr1	197672074	197723772	intron	+	CCG010733.0	chr1	197678010	197678281	7	0.15	0.33	21.43	27.1	0.00511
chr1	12294793	12336086	intron	-	CCG010514.0	chr1	12326198	12327159	7	0.27	0.12	15.43	13.57	0.00579
chr1	239033976	239034533	intron	+	CCG010477.0	chr1	239034041	239036132	47	0.21	0.09	17.26	16.6	1.37e-08
chr1	103499250	103660435	intron	-	CCG010424.0	chr1	103575003	103575037	6	0.35	0.74	12.83	12.83	0.000943
chr1	15685827	15687826	downstream	+	CCG010368.0	chr1	15685698	15686585	12	0.38	0.16	17.17	14.17	0.00416
chr1	15684656	15686655	upstream	+	CCG010364.0	chr1	15685698	15686585	12	0.38	0.16	17.17	14.17	0.00416
chr1	217109588	217196614	intron	-	CCG010207.0	chr1	217194726	217195059	20	0.02	0.2	20.7	30.1	6.4e-10
chr3	14089768	14091767	downstream	-	CCG009947.0	chr3	14090548	14090717	8	0.43	0.18	15.88	14.88	0.00446
chr3	105475769	105536089	intron	-	CCG009852.0	chr3	105478496	105479226	6	0.28	0.6	16.5	17	0.00661
chr3	223829757	223909377	intron	+	CCG009809.0	chr3	223904777	223905600	10	0.2	0.4	15.2	12.4	0.00254
chr3	77194147	77309878	intron	-	CCG009775.0	chr3	77198530	77198718	7	0.15	0.44	10.57	19	0.000389
chr3	156646431	156646775	CDS	+	CCG009662.0	chr3	156646694	156647513	9	0.71	0.3	14.33	11.3	0.00469
chr3	132383129	132385128	upstream	-	CCG009552.0	chr3	132383967	132385671	21	0.31	0.07	19.81	17.57	1.08e-06
chr3	218014775	218136061	intron	-	CCG009515.0	chr3	218110068	218110891	8	0.28	0.12	18	11.63	0.00861
chr3	176520011	176638460	intron	-	CCG009078.0	chr3	176568593	176569261	10	0.65	0.24	12.8	12.5	0.00923
chr3	20992630	21021533	intron	+	CCG009011.0	chr3	21014899	21015499	13	0.22	0.54	16.38	19.8	0.000109
chr3	113830942	113887381	intron	+	CCG008994.0	chr3	113850970	113851138	8	0.57	0.26	16.88	14.1	0.00674
chr3	179710733	179712732	downstream	-	CCG008920.0	chr3	179712680	179712828	5	0.39	0.08	25.4	15.2	0.00322
chr3	214307375	214309374	upstream	-	CCG008842.0	chr3	214307687	214308133	47	0.46	0.21	37.68	24.8	0.000115
chr3	214305749	214307748	upstream	+	CCG008823.0	chr3	214307687	214308133	47	0.46	0.21	37.68	24.77	0.000115
chr3	206931553	207056768	intron	-	CCG008654.0	chr3	207037724	207038025	6	0.62	0.11	17	11	0.000732
chr3	104019199	104027117	intron	+	CCG008390.0	chr3	104022863	104023310	7	0.13	0.29	23.86	26.71	0.00568
chr3	1820734	1929745	intron	+	CCG008351.0	chr3	1922095	1922579	54	0.16	0.34	18.28	17.61	6.14e-09
chr3	136184928	136232184	intron	+	CCG008104.0	chr3	136220722	136221022	10	0.17	0.36	23	15.4	0.000898
chr3	132775078	132823529	intron	+	CCG008074.0	chr3	132782539	132782769	5	0.24	0.58	29.4	16.6	0.00314
chrX	59583510	59585509	upstream	+	CCG007789.0	chrX	59585426	59586210	39	0.26	0.55	18.87	34.64	2.89e-11
chrX	37208984	37388362	intron	-	CCG007730.0	chrX	37313151	37313313	6	0.23	0.05	15.17	11	0.0032
chrX	53396160	53408946	intron	+	CCG007690.0	chrX	53398741	53398825	5	0.33	0.69	18.6	14	0.000909
chrX	54863651	54865650	upstream	-	CCG007643.0	chrX	54863225	54863762	13	0.48	0.16	13.62	12.23	0.000486
chrX	96718305	96720304	upstream	+	CCG007549.0	chrX	96719149	96720371	68	0.32	0.15	17.9	15.7	8.14e-10
chrX	22233722	22260515	intron	-	CCG007442.0	chrX	22250048	22251187	40	0.29	0.14	19.76	19.02	9.43e-07
chrX	22233722	22260515	intron	-	CCG007442.0	chrX	22250529	22251324	39	0.27	0.13	22.69	22.38	1.69e-06
chrX	53341499	53411783	intron	-	CCG007393.0	chrX	53398741	53398825	5	0.33	0.69	18.6	14	0.000909
chrX	125357524	125359523	upstream	+	CCG007145.0	chrX	125359313	125359847	22	0.26	0.12	20.91	16.55	0.00122
chr24	8291261	8335932	intron	+	CCG006875.0	chr24	8325019	8325334	6	0.79	0.34	20	18.33	0.00446
chr24	4679113	4681112	downstream	+	CCG006839.0	chr24	4680010	4680447	12	0.63	0.23	18.33	21.5	0.000808
chr24	26314379	26316378	upstream	-	CCG006828.0	chr24	26314567	26314666	6	0.08	0.24	14.33	16	0.00618
chr24	41556363	41558362	downstream	-	CCG006606.0	chr24	41556077	41557012	60	0.24	0.12	20.62	22.5	0.000332
chr24	41555965	41557964	downstream	+	CCG006515.0	chr24	41556077	41557012	60	0.24	0.12	20.62	22.5	0.000332
chr24	34599503	34950814	intron	-	CCG006419.0	chr24	34894760	34894984	8	0.15	0.4	19.88	12.13	0.00834
chr24	39012875	39044716	intron	+	CCG006324.0	chr24	39022129	39022949	23	0.27	0.59	12.3	12.3	0.000104
chr24	22575928	22672257	intron	-	CCG006317.0	chr24	22641727	22641950	13	0.17	0.35	18	23.69	0.000325
chr24	4692029	4780147	intron	-	CCG006302.0	chr24	4714424	4714896	9	0.43	0.88	15.33	20.22	0.00952
chr24	3671616	3674536	intron	+	CCG006291.0	chr24	3674301	3674743	20	0.22	0.46	17.2	13.25	0.000442
chr17	3717745	3719744	upstream	+	CCG006123.0	chr17	3718463	3718729	16	0.43	0.21	13.56	20.38	9.54e-06
chr17	14107125	14229127	intron	-	CCG006065.0	chr17	14160689	14161272	12	0.12	0.25	22.33	25.42	0.00329
chr17	70143928	70172114	intron	+	CCG006016.0	chr17	70151856	70152418	7	0.41	0.2	30.18	30.91	0.000921
chr17	57167078	57170214	intron	+	CCG005978.0	chr17	57168887	57169604	10	0.1	0.24	19.1	13.8	0.00866
chr17	54644560	54647604	intron	+	CCG005805.0	chr17	54647375	54647563	7	0.24	0.55	15.14	14.86	3.13e-05
chr17	3874235	3961872	intron	-	CCG005759.0	chr17	3883196	3883645	7	0.31	0.64	15.14	14.57	0.0032
chr17	45632685	45808072	intron	-	CCG005714.0	chr17	45753648	45754410	5	0.72	0.35	14.4	15.4	0.00939
chr17	63913933	63936719	intron	+	CCG005686.0	chr17	63924220	63925119	7	0.28	0.1	23.86	20.29	0.0039
chr17	59721581	59723758	intron	+	CCG005590.0	chr17	59723233	59724049	21	0.32	0.16	28	21.36	0.000747
chr17	59723966	59735161	intron	+	CCG005590.0	chr17	59731403	59732563	53	0.49	0.21	17.91	18.09	3.19e-16
chr20	45805347	45933582	intron	-	CCG005498.0	chr20	45893667	45893889	12	0.1	0.23	22.75	19.92	0.0021
chr20	34985904	34987903	downstream	-	CCG005439.0	chr20	34986355	34986994	13	0.04	0.14	26.08	17.23	0.00708
chr20	10348850	10416334	intron	+	CCG005318.0	chr20	10369793	10370751	22	0.09	0.2	25.73	24	0.00507
chr20	25013872	25015520	5-UTR	-	CCG005317.0	chr20	25014424	25015379	37	0.1	0.22	15	14.78	0.00252
chr20	26709600	26711599	upstream	-	CCG005280.0	chr20	26709413	26709961	25	0.24	0.11	23.04	21.4	0.00264
chr20	30698100	30728664	intron	-	CCG005203.0	chr20	30711889	30713390	60	0.26	0.1	19.8	20.5	6.65e-05
chr20	16942098	16948173	intron	+	CCG005179.0	chr20	16945702	16946049	5	0.43	0.12	21.6	17	0.00137
chr20	5099940	5100065	CDS	+	CCG005150.0	chr20	5099972	5101320	23	0.48	0.24	22.65	22	0.00373
chr20	44075485	44096490	intron	+	CCG005141.0	chr20	44094164	44095220	11	0.1	0.25	20.55	17.55	0.000177
chr20	30712771	30714770	upstream	-	CCG005021.0	chr20	30711889	30713390	60	0.26	0.1	19.8	20.48	6.65e-05
chr20	17810893	17812752	intron	+	CCG004983.0	chr20	17811145	17811300	12	0.14	0.31	21.58	20.7	1.34e-06
chr20	30129360	30152363	intron	+	CCG004907.0	chr20	30134617	30135580	22	0.03	0.15	23.64	19.41	0.00889
chr20	30129360	30152363	intron	+	CCG004907.0	chr20	30142249	30142897	17	0.36	0.17	18.41	21.71	0.00822
chr7	3731923	3733922	upstream	-	CCG004804.0	chr7	3731680	3732591	13	0.56	0.27	17.17	19	0.000808
chr7	9647391	9761878	intron	-	CCG004642.0	chr7	9666707	9667508	23	0.13	0.29	17.48	20.87	3.87e-05
chr7	16731800	16808308	intron	-	CCG004605.0	chr7	16784688	16784991	16	0.2	0.07	13.88	15.31	0.00707
chr7	81988623	82011609	intron	+	CCG004519.0	chr7	81998451	81998764	11	0.51	0.21	16	14.27	0.00896
chr7	82512067	82524061	intron	+	CCG004356.0	chr7	82522912	82523142	11	0.26	0.13	30.91	25.27	0.0064
chr7	80956021	80995620	intron	+	CCG004195.0	chr7	80962095	80962360	9	0.18	0.38	24.44	15	0.0068
chr7	45327334	45353937	intron	+	CCG004126.0	chr7	45333058	45333176	8	0.2	0.49	16.25	14.38	0.00114
chr7	99456118	99515122	intron	+	CCG004068.0	chr7	99508456	99508855	18	0.35	0.17	21.83	20.56	0.00456
chr7	96799005	96884920	intron	-	CCG003997.0	chr7	96822052	96822938	11	0.57	0.28	12.82	16.6	0.00791
chr7	96885145	96887144	upstream	-	CCG003997.0	chr7	96886728	96886974	30	0.29	0.07	19.57	16.4	4.34e-12
chr16	10495201	10497200	upstream	-	CCG003834.0	chr16	10495095	10496087	26	0.15	0.32	17.27	19.6	0.00642
chr16	71574996	71578496	intron	+	CCG003661.0	chr16	71577880	71578366	7	0.15	0.34	11.43	11.3	0.00602
chr16	65280196	65720946	intron	-	CCG003638.0	chr16	65471890	65472022	6	0.29	0.58	15.67	19.67	0.00338
chr16	65280196	65720946	intron	-	CCG003638.0	chr16	65552258	65552519	19	0.14	0.38	14.89	12.47	3.24e-05
chr16	56459139	56552316	intron	+	CCG003633.0	chr16	56537827	56538702	12	0.29	0.6	12.75	15.9	0.000204
chr16	33690481	33861113	intron	-	CCG003577.0	chr16	33699865	33700982	28	0.26	0.12	15.5	17.75	0.00708
chr16	1713262	1760386	intron	+	CCG003566.0	chr16	1714744	1714956	9	0.23	0.09	25.67	17.89	0.00356
chr16	56230300	56249811	intron	+	CCG003565.0	chr16	56238248	56238681	11	0.21	0.45	17.55	17.73	0.00365
chr6	14953230	14955229	downstream	+	CCG003349.0	chr6	14955031	14955801	20	0.28	0.07	19.75	18.75	9.63e-08
chr6	94580079	94592971	intron	+	CCG003317.0	chr6	94586129	94586363	10	0.37	0.07	21.1	12.4	2.03e-05
chr6	115857918	115867861	intron	+	CCG002922.0	chr6	115861693	115861950	20	0.01	0.12	14.5	14.45	0.00923
chr6	114055343	114103381	intron	-	CCG002906.0	chr6	114068120	114068503	18	0.12	0.24	20.61	18.89	0.000441
chr21	31842539	31844538	upstream	+	CCG002731.0	chr21	31841973	31842856	90	0.19	0.09	24.4	26.44	3.21e-13
chr21	17152194	17183546	intron	+	CCG002653.0	chr21	17159220	17159856	16	0.16	0.32	18.13	22.38	0.004
chr21	23494890	23496889	upstream	+	CCG002585.0	chr21	23496296	23496782	30	0.31	0.13	14.93	13.03	2.7e-05
chr21	49512883	49513040	CDS	+	CCG002567.0	chr21	49512892	49513059	9	0.26	0.1	20.67	14	0.0017
chr21	49512636	49514635	downstream	-	CCG002532.0	chr21	49512892	49513059	9	0.26	0.1	20.67	14	0.0017
chr21	49510897	49512896	downstream	+	CCG002489.0	chr21	49512892	49513059	9	0.26	0.1	20.67	14	0.0017
chr21	22606981	23634738	intron	-	CCG002393.0	chr21	23496296	23496782	30	0.31	0.13	14.93	13	2.7e-05
chr21	24142841	24562268	intron	-	CCG002392.0	chr21	24528596	24528951	8	0.16	0.39	17.25	15.38	0.000602
chr21	31045846	31116494	intron	-	CCG002358.0	chr21	31115436	31115955	5	0.58	0.28	23.6	25.4	0.00587
chr21	43404694	43406693	upstream	+	CCG002285.0	chr21	43405956	43406955	37	0.49	0.2	16.3	17.3	0.000615
chr21	33963614	34016549	intron	-	CCG002218.0	chr21	33981251	33981690	8	0.28	0.58	15.75	14.6	0.00171
chr25	5925832	6051855	intron	-	CCG002092.0	chr25	5942269	5942580	25	0.24	0.12	19.2	22.8	0.000288
chr25	44101353	44174937	intron	-	CCG002063.0	chr25	44133196	44134053	16	0.24	0.52	18.31	20.19	0.00121
chr25	4869205	4890497	intron	+	CCG002047.0	chr25	4886909	4887106	6	0.28	0.64	13.83	12.33	0.00121
chr25	35043613	35070936	intron	-	CCG001953.0	chr25	35049412	35050042	12	0.22	0.54	21.5	27.17	0.00205
chr25	41365679	41489757	intron	-	CCG001952.0	chr25	41467128	41467343	21	0.46	0.21	27.33	13.6	2.23e-06
chr25	44536051	44540030	intron	+	CCG001922.0	chr25	44536708	44537149	26	0.29	0.14	23.42	26.12	0.00102
chr9	13998022	14000021	downstream	-	CCG001657.0	chr9	13999750	14000039	36	0.36	0.18	17.5	19	1.9e-05
chr9	60407302	60409301	upstream	-	CCG001597.0	chr9	60406109	60408210	121	0.28	0.03	23.12	24.26	3.03e-22
chr9	32265203	32267202	upstream	-	CCG001521.0	chr9	32264397	32265466	50	0.25	0.09	27.34	18.9	5.21e-08
chr9	42934365	42991041	intron	-	CCG001496.0	chr9	42969860	42970007	5	0.31	0.66	21.6	35	0.00922
chr11	60437026	60437875	intron	-	CCG001203.0	chr11	60437819	60438407	17	0.45	0.18	14.18	18	0.0056
chr11	51912667	52033620	intron	-	CCG000851.0	chr11	51928392	51928983	11	0.13	0.27	25.18	14.91	0.00131
chr11	51264707	51387801	intron	-	CCG000750.0	chr11	51384679	51384858	11	0.2	0.07	26.82	20.27	0.00188
chr11	5264219	5303273	intron	+	CCG000745.0	chr11	5279450	5279660	11	0.15	0.02	14.64	12.5	0.000761
chr11	57682209	57799857	intron	-	CCG000672.0	chr11	57796592	57796877	8	0.35	0.16	24.13	17.88	0.000587
chr11	51465521	51467520	upstream	+	CCG000642.0	chr11	51466068	51467279	75	0.18	0.07	19.04	21.1	0.00115
chr11	38661162	38664083	intron	+	CCG000619.0	chr11	38663093	38663451	7	0.37	0.17	14.14	12.43	0.00667
chr11	24991971	25008711	intron	+	CCG000592.0	chr11	25007274	25007445	5	0.49	0.24	21.4	23.8	0.00193
chr11	56749544	56775223	intron	+	CCG000580.0	chr11	56762667	56762882	8	0.09	0.25	13.63	11.5	0.00443
chr11	24702545	24714947	intron	-	CCG000577.0	chr11	24709332	24710199	25	0.25	0.5	25.04	23.04	7.64e-07
chr11	53699457	53729544	intron	-	CCG000497.0	chr11	53711733	53712312	16	0.07	0.21	20.19	18.69	7.33e-06
chr11	55502922	55504921	upstream	+	CCG000476.0	chr11	55503670	55504559	24	0.12	0.28	20.21	18.29	4.39e-05
chr11	7797452	7888641	intron	-	CCG000314.0	chr11	7867322	7868436	38	0.18	0.39	22.05	20.2	2.31e-05
chr11	47785786	47854838	intron	-	CCG000284.0	chr11	47810175	47811283	16	0.35	0.72	18.63	17.25	0.00205
chr11	20051530	20053529	upstream	+	CCG000160.0	chr11	20052533	20053258	7	0.41	0.17	13.43	12.4	0.00814
chr11	7789151	7892331	intron	+	CCG000159.0	chr11	7867322	7868436	38	0.18	0.39	22.05	20.16	2.31e-05
