# Supplementary material for: Single Base-Resolution Methylome of the Dizygotic Sheep
Source: PLoS One. 2015 Nov 4;10(11):e0142034. doi: 10.1371/journal.pone.0142034 (PMC4633158; doi:10.1371/journal.pone.0142034)
Supplement: S2 Table — (XLS) [file pone.0142034.s004.xls]

## Sheet: Sheet1
ID	Pop.total	Pop.term	Study.total	Study.term	p	p.adjusted	p.min	name
GO:0043565	14250	391	172	18	1.19126e-06	1.19126e-06	0	sequence-specific DNA binding
GO:0001071	14250	540	172	21	2.24096e-06	2.24096e-06	0	nucleic acid binding transcription factor activity
GO:0003700	14250	540	172	21	2.24096e-06	2.24096e-06	0	sequence-specific DNA binding transcription factor activity
GO:0006355	14250	868	172	27	5.22169e-06	5.22169e-06	0	regulation of transcription, DNA-templated
GO:2001141	14250	869	172	27	5.33387e-06	5.33387e-06	0	regulation of RNA biosynthetic process
GO:0051252	14250	871	172	27	5.56489e-06	5.56489e-06	0	regulation of RNA metabolic process
GO:0060255	14250	926	172	28	5.83951e-06	5.83951e-06	0	regulation of macromolecule metabolic process
GO:0080090	14250	990	172	29	7.18148e-06	7.18148e-06	0	regulation of primary metabolic process
GO:2000112	14250	884	172	27	7.30445e-06	7.30445e-06	0	regulation of cellular macromolecule biosynthetic process
GO:0010556	14250	885	172	27	7.457e-06	7.457e-06	0	regulation of macromolecule biosynthetic process
GO:0031326	14250	890	172	27	8.26443e-06	8.26443e-06	0	regulation of cellular biosynthetic process
GO:0009889	14250	891	172	27	8.43522e-06	8.43522e-06	0	regulation of biosynthetic process
GO:0031323	14250	999	172	29	8.54378e-06	8.54378e-06	0	regulation of cellular metabolic process
GO:0010468	14250	893	172	27	8.78652e-06	8.78652e-06	0	regulation of gene expression
GO:0051171	14250	948	172	28	9.07244e-06	9.07244e-06	0	regulation of nitrogen compound metabolic process
GO:0019219	14250	948	172	28	9.07244e-06	9.07244e-06	0	regulation of nucleobase-containing compound metabolic process
GO:0005488	14250	9211	172	137	1.16285e-05	1.16285e-05	0	binding
GO:0019222	14250	1016	172	29	1.17826e-05	1.17826e-05	0	regulation of metabolic process
GO:0006351	14250	938	172	27	2.12235e-05	2.12235e-05	0	transcription, DNA-templated
GO:0032774	14250	943	172	27	2.33123e-05	2.33123e-05	0	RNA biosynthetic process
GO:0050794	14250	2647	172	54	3.31233e-05	3.31233e-05	0	regulation of cellular process
GO:0019438	14250	1099	172	29	5.03548e-05	5.03548e-05	0	aromatic compound biosynthetic process
GO:0050789	14250	2694	172	54	5.45037e-05	5.45037e-05	0	regulation of biological process
GO:0018130	14250	1110	172	29	6.02211e-05	6.02211e-05	0	heterocycle biosynthetic process
GO:0065007	14250	2776	172	55	6.24005e-05	6.24005e-05	0	biological regulation
GO:1901362	14250	1120	172	29	7.06759e-05	7.06759e-05	0	organic cyclic compound biosynthetic process
GO:0044271	14250	1123	172	29	7.41178e-05	7.41178e-05	0	cellular nitrogen compound biosynthetic process
GO:0034654	14250	1066	172	28	7.49209e-05	7.49209e-05	0	nucleobase-containing compound biosynthetic process
GO:1901363	14250	4000	172	71	0.000122998	0.000122998	0	heterocyclic compound binding
GO:0097159	14250	4004	172	71	0.000127187	0.000127187	0	organic cyclic compound binding
GO:0003677	14250	937	172	25	0.000149381	0.000149381	0	DNA binding
GO:0000052	14250	4	172	2	0.000855349	0.000855349	5.82284e-16	citrulline metabolic process
GO:0018101	14250	4	172	2	0.000855349	0.000855349	5.82284e-16	protein citrullination
GO:0018195	14250	4	172	2	0.000855349	0.000855349	5.82284e-16	peptidyl-arginine modification
GO:0019240	14250	4	172	2	0.000855349	0.000855349	5.82284e-16	citrulline biosynthetic process
GO:0016070	14250	1188	172	27	0.00101053	0.00101053	0	RNA metabolic process
GO:1901607	14250	39	172	4	0.00121255	0.00121255	2.15481e-116	alpha-amino acid biosynthetic process
GO:0005515	14250	4617	172	75	0.00129011	0.00129011	0	protein binding
GO:0004668	14250	5	172	2	0.00141426	0.00141426	2.04367e-19	protein-arginine deiminase activity
GO:0003676	14250	2353	172	44	0.00152698	0.00152698	0	nucleic acid binding
GO:0006817	14250	6	172	2	0.00210457	0.00210457	8.60797e-23	phosphate ion transport
GO:0008652	14250	49	172	4	0.00284482	0.00284482	1.91892e-141	cellular amino acid biosynthetic process
GO:0015698	14250	52	172	4	0.00353474	0.00353474	8.88662e-149	inorganic anion transport
GO:0000976	14250	26	172	3	0.00366331	0.00366331	4.13374e-82	transcription regulatory region sequence-specific DNA binding
GO:0006807	14250	2257	172	41	0.00393827	0.00393827	0	nitrogen compound metabolic process
GO:0042398	14250	29	172	3	0.00501398	0.00501398	3.14985e-90	cellular modified amino acid biosynthetic process
GO:0044212	14250	29	172	3	0.00501398	0.00501398	3.14985e-90	transcription regulatory region DNA binding
GO:0005634	14250	1012	172	22	0.00517568	0.00517568	0	nucleus
GO:0090304	14250	1670	172	32	0.00529516	0.00529516	0	nucleic acid metabolic process
GO:0006725	14250	2104	172	38	0.00622422	0.00622422	0	cellular aromatic compound metabolic process
GO:0046483	14250	2106	172	38	0.00632223	0.00632223	0	heterocycle metabolic process
GO:0034641	14250	2126	172	38	0.00737653	0.00737653	0	cellular nitrogen compound metabolic process
GO:1901360	14250	2129	172	38	0.00754682	0.00754682	0	organic cyclic compound metabolic process
GO:0016813	14250	12	172	2	0.00882949	0.00882949	6.86389e-42	hydrolase activity, acting on carbon-nitrogen (but not peptide) bonds, in linear amidines
GO:0005815	14250	12	172	2	0.00882949	0.00882949	6.86389e-42	microtubule organizing center
GO:0003674	14250	12836	172	164	0.00886754	0.00886754	0	molecular_function
GO:0015035	14250	13	172	2	0.0103526	0.0103526	6.26708e-45	protein disulfide oxidoreductase activity
GO:0006575	14250	39	172	3	0.0114861	0.0114861	2.15481e-116	cellular modified amino acid metabolic process
GO:0046394	14250	73	172	4	0.0116956	0.0116956	3.17733e-198	carboxylic acid biosynthetic process
GO:0016053	14250	73	172	4	0.0116956	0.0116956	3.17733e-198	organic acid biosynthetic process
GO:0006139	14250	2049	172	36	0.0119338	0.0119338	0	nucleobase-containing compound metabolic process
GO:0015036	14250	14	172	2	0.011983	0.011983	6.16275e-48	disulfide oxidoreductase activity
GO:0010309	14250	1	172	1	0.0120702	0.0120702	7.01754e-05	acireductone dioxygenase [iron(II)-requiring] activity
GO:0005329	14250	1	172	1	0.0120702	0.0120702	7.01754e-05	dopamine transmembrane transporter activity
GO:0005330	14250	1	172	1	0.0120702	0.0120702	7.01754e-05	dopamine:sodium symporter activity
GO:0000975	14250	40	172	3	0.0123092	0.0123092	6.06519e-119	regulatory region DNA binding
GO:0001067	14250	40	172	3	0.0123092	0.0123092	6.06519e-119	regulatory region nucleic acid binding
GO:0043231	14250	1368	172	26	0.0132638	0.0132638	0	intracellular membrane-bounded organelle
GO:0043227	14250	1371	172	26	0.0136133	0.0136133	0	membrane-bounded organelle
GO:0005247	14250	15	172	2	0.0137178	0.0137178	6.49348e-51	voltage-gated chloride channel activity
GO:1901605	14250	79	172	4	0.0152755	0.0152755	7.84035e-212	alpha-amino acid metabolic process
GO:0004198	14250	16	172	2	0.0155544	0.0155544	7.29861e-54	calcium-dependent cysteine-type endopeptidase activity
GO:0015103	14250	44	172	3	0.0159334	0.0159334	4.84848e-129	inorganic anion transmembrane transporter activity
GO:0044283	14250	83	172	4	0.0180071	0.0180071	8.57796e-221	small molecule biosynthetic process
GO:0008308	14250	19	172	2	0.0216478	0.0216478	1.47172e-62	voltage-gated anion channel activity
GO:0016684	14250	20	172	2	0.0238649	0.0238649	2.06833e-65	oxidoreductase activity, acting on peroxide as acceptor
GO:0004601	14250	20	172	2	0.0238649	0.0238649	2.06833e-65	peroxidase activity
GO:0005254	14250	20	172	2	0.0238649	0.0238649	2.06833e-65	chloride channel activity
GO:0000242	14250	2	172	1	0.0239955	0.0239955	9.84988e-09	pericentriolar material
GO:0008504	14250	2	172	1	0.0239955	0.0239955	9.84988e-09	monoamine transmembrane transporter activity
GO:1901618	14250	2	172	1	0.0239955	0.0239955	9.84988e-09	organic hydroxy compound transmembrane transporter activity
GO:0018904	14250	2	172	1	0.0239955	0.0239955	9.84988e-09	ether metabolic process
GO:0005315	14250	2	172	1	0.0239955	0.0239955	9.84988e-09	inorganic phosphate transmembrane transporter activity
GO:0030123	14250	2	172	1	0.0239955	0.0239955	9.84988e-09	AP-3 adaptor complex
GO:0005813	14250	2	172	1	0.0239955	0.0239955	9.84988e-09	centrosome
GO:0006662	14250	2	172	1	0.0239955	0.0239955	9.84988e-09	glycerol ether metabolic process
GO:0044249	14250	2010	172	34	0.0245128	0.0245128	0	cellular biosynthetic process
GO:1901576	14250	2027	172	34	0.0273705	0.0273705	0	organic substance biosynthetic process
GO:0018193	14250	22	172	2	0.0285632	0.0285632	4.71936e-71	peptidyl-amino acid modification
GO:0005125	14250	56	172	3	0.0300439	0.0300439	1.92855e-158	cytokine activity
GO:0006979	14250	23	172	2	0.0310394	0.0310394	7.62899e-74	response to oxidative stress
GO:0004114	14250	24	172	2	0.0335973	0.0335973	1.28696e-76	3',5'-cyclic-nucleotide phosphodiesterase activity
GO:0005253	14250	24	172	2	0.0335973	0.0335973	1.28696e-76	anion channel activity
GO:0010467	14250	1628	172	28	0.0337566	0.0337566	0	gene expression
GO:0008081	14250	59	172	3	0.0343312	0.0343312	1.31572e-165	phosphoric diester hydrolase activity
GO:0043102	14250	3	172	1	0.0357777	0.0357777	2.07395e-12	amino acid salvage
GO:0019509	14250	3	172	1	0.0357777	0.0357777	2.07395e-12	L-methionine salvage from methylthioadenosine
GO:0044341	14250	3	172	1	0.0357777	0.0357777	2.07395e-12	sodium-dependent phosphate transport
GO:0004331	14250	3	172	1	0.0357777	0.0357777	2.07395e-12	fructose-2,6-bisphosphate 2-phosphatase activity
GO:0004392	14250	3	172	1	0.0357777	0.0357777	2.07395e-12	heme oxygenase (decyclizing) activity
GO:0071265	14250	3	172	1	0.0357777	0.0357777	2.07395e-12	L-methionine biosynthetic process
GO:0071267	14250	3	172	1	0.0357777	0.0357777	2.07395e-12	L-methionine salvage
GO:0006788	14250	3	172	1	0.0357777	0.0357777	2.07395e-12	heme oxidation
GO:0015321	14250	3	172	1	0.0357777	0.0357777	2.07395e-12	sodium-dependent phosphate transmembrane transporter activity
GO:0004112	14250	25	172	2	0.0362345	0.0362345	2.26163e-79	cyclic-nucleotide phosphodiesterase activity
GO:0005102	14250	316	172	8	0.038037	0.038037	0	receptor binding
GO:0015108	14250	26	172	2	0.0389488	0.0389488	4.13374e-82	chloride transmembrane transporter activity
GO:0009058	14250	2085	172	34	0.0391376	0.0391376	0	biosynthetic process
GO:0034645	14250	1746	172	29	0.0456397	0.0456397	0	cellular macromolecule biosynthetic process
GO:0000118	14250	4	172	1	0.0474185	0.0474185	5.82284e-16	histone deacetylase complex
GO:0033015	14250	4	172	1	0.0474185	0.0474185	5.82284e-16	tetrapyrrole catabolic process
GO:0009086	14250	4	172	1	0.0474185	0.0474185	5.82284e-16	methionine biosynthetic process
GO:0034440	14250	4	172	1	0.0474185	0.0474185	5.82284e-16	lipid oxidation
GO:0019395	14250	4	172	1	0.0474185	0.0474185	5.82284e-16	fatty acid oxidation
GO:0044450	14250	4	172	1	0.0474185	0.0474185	5.82284e-16	microtubule organizing center part
GO:0003873	14250	4	172	1	0.0474185	0.0474185	5.82284e-16	6-phosphofructo-2-kinase activity
GO:0003997	14250	4	172	1	0.0474185	0.0474185	5.82284e-16	acyl-CoA oxidase activity
GO:0004957	14250	4	172	1	0.0474185	0.0474185	5.82284e-16	prostaglandin E receptor activity
GO:0006000	14250	4	172	1	0.0474185	0.0474185	5.82284e-16	fructose metabolic process
GO:0006003	14250	4	172	1	0.0474185	0.0474185	5.82284e-16	fructose 2,6-bisphosphate metabolic process
GO:0006635	14250	4	172	1	0.0474185	0.0474185	5.82284e-16	fatty acid beta-oxidation
GO:0006787	14250	4	172	1	0.0474185	0.0474185	5.82284e-16	porphyrin-containing compound catabolic process
GO:0015114	14250	4	172	1	0.0474185	0.0474185	5.82284e-16	phosphate ion transmembrane transporter activity
GO:0007269	14250	4	172	1	0.0474185	0.0474185	5.82284e-16	neurotransmitter secretion
GO:0016286	14250	4	172	1	0.0474185	0.0474185	5.82284e-16	small conductance calcium-activated potassium channel activity
GO:0016667	14250	29	172	2	0.0475319	0.0475319	3.14985e-90	oxidoreductase activity, acting on a sulfur group of donors
GO:0006836	14250	29	172	2	0.0475319	0.0475319	3.14985e-90	neurotransmitter transport
GO:0009059	14250	1754	172	29	0.0479569	0.0479569	0	macromolecule biosynthetic process
